# Supplementary material for: Development of an H2S-Associated Matrix Based on Rhizostoma pulmo Jellyfish Collagen: A Pilot Evaluation of Neuroprotective Effects and Cx43/p53 Regulation in Penetrating Traumatic Brain Injury
Source: Int J Mol Sci. 2026 Jun 5;27(11):5134. doi: 10.3390/ijms27115134 (PMC13257637; doi:10.3390/ijms27115134)
Supplement: Supplementary file 1 [file ijms-27-05134-s001.zip]

Archive with 15 entries (15 files):
- Figure S1.tif
- Figure S10.png
- Figure S11.tif
- Figure S12.png
- Figure S13.png
- Figure S14.tif
- Figure S15.png
- Figure S2.tif
- Figure S3.tif
- Figure S4.tif
- Figure S5.tif
- Figure S6.tif
- Figure S7.tif
- Figure S8.tif
- Figure S9.tif
